# Supplementary material for: Calcium-Dependent Chemiluminescence Catalyzed by a Truncated c-MYC Promoter G-Triplex DNA
Source: Molecules. 2024 Sep 20;29(18):4457. doi: 10.3390/molecules29184457 (PMC11434422; doi:10.3390/molecules29184457)
Supplement: Supplementary file 1 [file molecules-29-04457-s001.zip]

Archive with 1 entries (1 files):
- molecules-3180037-SI.pdf
